# Supplementary material for: Bacteriophage Therapy for Difficult-to-Treat Infections: The Implementation of a Multidisciplinary Phage Task Force (The PHAGEFORCE Study Protocol)
Source: Viruses. 2021 Aug 5;13(8):1543. doi: 10.3390/v13081543 (PMC8402896; doi:10.3390/v13081543)
Supplement: Supplementary file 1 [file viruses-13-01543-s001.zip]

Archive with 3 entries (3 files):
- List of abbreviations.pdf
- Study Protocol_PHAGEFORCE.pdf
- table1_v2.pdf
